# Supplementary material for: Effectiveness of Self-Efficacy–Based Interventions to Improve eHealth Literacy Among Community-Dwelling Older Adults: Protocol for a Systematic Review
Source: JMIR Res Protoc. 2026 Jul 9;15:e89598. doi: 10.2196/89598 (PMC13349320; doi:10.2196/89598)
Supplement: Multimedia Appendix 1 [file resprot-v15-e89598-s001.xlsx]

## Sheet: table1
Table1. Pubmed search strategy
search no	MeSH terms and keywords
1	("literacy"[MeSH Terms] OR "literacy"[Title/Abstract] OR "information literacy"[MeSH Terms] OR "information literacy"[Title/Abstract] OR "health literacy"[MeSH Terms] OR "health literacy"[Title/Abstract] OR "computer literacy"[MeSH Terms] OR "computer literacy"[Title/Abstract] OR "information seeking behavior"[MeSH Terms] OR "information seeking behavior"[Title/Abstract] OR "information seeking"[…
2	("aged"[Title/Abstract] OR "aged"[MeSH Terms] OR "aging"[MeSH Terms] OR "aging"[Title/Abstract] OR "retiree"[Title/Abstract] OR "pensioner"[Title/Abstract] OR "old people"[Title/Abstract] OR "elder"[Title/Abstract] OR "senior"[Title/Abstract] OR "adult"[MeSH Terms] OR "adult"[Title/Abstract] OR "older adult"[Title/Abstract]) AND ("self efficacy"[MeSH Terms] OR "self efficacy"[Title/Abstract])
3	(("randomized controlled trial"[Publication Type] OR "controlled clinical trial"[Publication Type] OR "randomized"[Title/Abstract] OR "placebo"[Title/Abstract] OR "randomly"[Title/Abstract] OR "trial"[Title/Abstract] OR "groups"[Title/Abstract] OR "drug therapy"[MeSH Subheading]) NOT ("animals"[MeSH Terms] NOT "humans"[MeSH Terms]))
4	#1 AND #2 AND #3
